# Supplementary material for: Lespedeza bicolor Turcz. Honey Prevents Inflammation Response and Inhibits Ferroptosis by Nrf2/HO-1 Pathway in DSS-Induced Human Caco-2 Cells
Source: Antioxidants (Basel). 2024 Jul 25;13(8):900. doi: 10.3390/antiox13080900 (PMC11351236; doi:10.3390/antiox13080900)
Supplement: Supplementary file 1 [file antioxidants-13-00900-s001.zip]

Archive with 1 entries (1 files):
- antioxidants-3092749-supplementary.pdf
